# Supplementary material for: Impact of Depression on Cognitive Function and Disease Severity in Idiopathic Cervical Dystonia Patients: One-Center Data in Cross-Sectional Study
Source: Medicina (Kaunas). 2022 Dec 5;58(12):1793. doi: 10.3390/medicina58121793 (PMC9781028; doi:10.3390/medicina58121793)
Supplement: Supplementary file 1 [file medicina-58-01793-s001.zip]

Archive with 1 entries (1 files):
- medicina-2016000-supplementary.xlsx
