# Supplementary material for: Impact of Depression on Cognitive Function and Disease Severity in Idiopathic Cervical Dystonia Patients: One-Center Data in Cross-Sectional Study
Source: Medicina (Kaunas). 2022 Dec 5;58(12):1793. doi: 10.3390/medicina58121793 (PMC9781028; doi:10.3390/medicina58121793)
Supplement: Supplementary file 1 [file medicina-58-01793-s001.zip › medicina-2016000-supplementary.xlsx]

## Sheet: DystoniaMoCA
Gender (1-male; 2-female)	Depression (0 - no depression; 1 - mild depression; 2 - moderate depression; 3 - moderately-severe depression; 4 - severe depression)	TwoDepressionGroups (1 - clinically unsignificant depression; 2 - clinically significant depression)	MoCA - score	VisuospatialExecutiveAbilities - score	Naming - score	AttentionConcentration - score	Language - score	Abstraction - score	ShortTermMemory - score	Orientation - score	SubjectiveDystoniaSeverity (1 - mild; 2 - moderately-severe; 3 - severe)	TSUI - score	TWSTRS - score
1	0	1	27	4	3	6	2	2	4	6	2	9	12
2	0	1	26	3	3	6	2	2	4	6	1	5	11
2	1	1	20	2	2	6	3	1	0	6	1	9	16
2	1	1	25	4	3	6	3	2	1	6	1	6	9
2	1	1	28	4	3	6	3	2	4	6	2	8	13
2	0	1	27	5	3	6	3	2	2	6	2	7	13
2	0	1	28	5	3	6	3	1	4	6	2	8	15
2	0	1	20	3	3	6	2	0	0	6	2	9	14
2	1	1	21	2	3	5	1	2	2	6	2	4	8
2	1	1	24	4	3	5	2	2	2	6	2	7	11
1	0	1	26	5	3	6	2	1	3	6	2	10	13
2	1	1	30	5	3	6	3	2	5	6	2	5	10
2	1	1	21	2	3	6	2	2	0	6	2	11	14
2	1	1	26	3	3	6	2	2	4	6	2	9	10
2	1	1	28	5	3	6	3	2	3	6	2	11	15
2	0	1	28	5	3	6	3	1	4	6	2	5	8
2	0	1	28	4	3	6	3	2	4	6	2	10	10
2	0	1	24	5	3	5	3	1	1	6	1	8	15
2	1	1	29	5	3	5	2	2	5	6	1	5	8
2	0	1	22	2	3	5	3	1	2	6	2	9	16
2	1	1	23	2	3	6	2	1	3	6	1	10	16
2	0	1	26	4	3	6	1	2	4	6	2	7	8
2	0	1	28	5	3	6	2	1	5	6	3	7	10
2	0	1	18	3	3	5	0	1	0	6	2	7	11
2	0	1	30	5	3	6	3	2	5	6	2	7	13
2	1	1	29	5	3	6	3	2	4	6	2	6	11
2	0	1	22	2	3	4	2	2	2	6	2	6	10
1	1	1	27	5	3	6	3	2	2	6	1	9	15
2	0	1	26	5	3	6	1	2	2	6	2	10	14
2	0	1	29	4	3	6	3	2	5	6	2	7	12
1	0	1	25	5	3	6	2	2	1	6	2	8	15
2	1	1	27	5	3	5	2	2	4	6	1	5	9
2	1	1	26	4	3	6	3	2	2	6	2	13	14
2	0	1	30	5	3	6	3	2	5	6	2	6	10
2	3	2	25	4	2	6	3	2	3	6	3	11	16
2	3	2	28	5	3	6	2	2	4	6	2	10	10
2	2	2	23	4	3	6	0	1	3	6	2	5	12
2	2	2	22	2	3	5	2	1	3	6	2	10	15
2	2	2	23	3	3	5	3	0	3	6	2	4	8
2	3	2	21	3	3	4	1	0	4	6	2	12	17
2	3	2	26	4	3	5	3	2	3	6	2	7	15
2	2	2	25	4	3	5	2	1	4	6	2	14	14
2	2	2	28	5	3	6	3	1	4	6	2	7	10
1	2	2	27	5	3	6	3	2	2	6	2	10	16
2	3	2	22	4	3	5	0	1	3	6	3	12	12
2	4	2	26	5	3	6	2	2	2	6	2	7	15
2	3	2	24	4	3	6	3	1	1	6	2	7	12
2	3	2	27	5	3	6	2	2	3	6	2	8	13
2	3	2	26	4	3	5	2	2	4	6	3	9	10
2	2	2	23	2	3	6	1	1	4	6	2	8	13
2	3	2	25	2	3	6	3	1	4	6	3	5	15
1	2	2	24	4	3	5	2	2	2	6	3	6	10
